# Supplementary material for: Unveiling Moroccan Nature’s Arsenal: A Computational Molecular Docking, Density Functional Theory, and Molecular Dynamics Study of Natural Compounds against Drug-Resistant Fungal Infections
Source: Pharmaceuticals (Basel). 2024 Jul 4;17(7):886. doi: 10.3390/ph17070886 (PMC11279552; doi:10.3390/ph17070886)
Supplement: Supplementary file 1 [file pharmaceuticals-17-00886-s001.zip]

Archive with 1 entries (1 files):
- pharmaceuticals-3066476-supplementary.pdf
